# Supplementary material for: Impacts of different climate change regimes and extreme climatic events on an alpine meadow community
Source: Sci Rep. 2016 Feb 18;6:21720. doi: 10.1038/srep21720 (PMC4757884; doi:10.1038/srep21720)
Supplement: Supplementary dataset S1 [file srep21720-s1.xls]

## Sheet: PAPPrel.xls
Block no.	Treatment	Year	Layer	Cover (%)	Species number	Canopy volume (cm2/m2)	Mean height (cm)	Simpson's D	Biomass (g/m2)
1	Control	1995	Field layer	0	0	131.5	1.906	0	0
1	Control	1996	Field layer	0	-0.11	129	1.87	-0.0128	0.065
1	Control	1997	Field layer	0.03	-0.11	145.5	2.049	-0.0288	0.246
1	Control	1998	Field layer	0.04	-0.17	189	2.625	-0.0358	0.57
1	Control	1995	Bottom layer	0	0			0	0
1	Control	1996	Bottom layer	0.05	-0.1176			-0.0059	0.046
1	Control	1997	Bottom layer	0.04	-0.12			-0.0011	0.0005
1	Control	1998	Bottom layer	0.06	-0.0588			-0.0035	0.0552
1	OTC	1995	Field layer	0	0	137.2	1.715	0	0
1	OTC	1996	Field layer	0.0275	0	150	1.824	-0.0051	0.1298
1	OTC	1997	Field layer	-0.01375	0	170	2.155	0.0028	0.6443
1	OTC	1998	Field layer	0.04125	0	220	2.64	0.005	1.2392
1	OTC	1995	Bottom layer	0	0			0	0
1	OTC	1996	Bottom layer	0.07938	0.067			0.0193	0.04753
1	OTC	1997	Bottom layer	-0.02607	0.067			0.02417	-0.0635
1	OTC	1998	Bottom layer	0.053317	0			-0.0003	0.089015
1	Stepwise warming	1995	Field layer	0	0	125.6	1.938	0	0
1	Stepwise warming	1996	Field layer	0.106646	-0.25	126.1	1.762	-0.01532	0.19237
1	Stepwise warming	1997	Field layer	0.1762	-0.083	193.2	2.537	-0.01256	0.94894
1	Stepwise warming	1998	Field layer	0.2287	0	311.4	3.914	-0.01652	2.3079
1	Stepwise warming	1995	Bottom layer	0	0			0	0
1	Stepwise warming	1996	Bottom layer	0.07771	-0.05263			-0.00714	0.079623
1	Stepwise warming	1997	Bottom layer	0.0274	0			-0.02448	0.1057
1	Stepwise warming	1998	Bottom layer	0	-0.10526			-0.06688	0.10075
1	Pulse	1995	Field layer	0	0	122.4	1.253	0	0
1	Pulse	1996	Field layer	-0.0358	-0.2	250.6	2.663	0.0003447	0.89925
1	Pulse	1997	Field layer	-0.03586	-0.3333	281.1	2.988	-0.02677	1.38305
1	Pulse	1998	Field layer	-0.05943	-0.4	310.6	3.385	-0.15743	0.862279
1	Pulse	1995	Bottom layer	0	0			0	0
1	Pulse	1996	Bottom layer	0.2284	-0.1764			-0.026355	0.25402
1	Pulse	1997	Bottom layer	0.16295	-0.2941			-0.020499	0.23269
1	Pulse	1998	Bottom layer	0.17966	-0.41176			-0.06372	0.27598
2	Control	1995	Field layer	0	0	121.1	2.02	0	0
2	Control	1996	Field layer	-0.018333	0	130.5	2.21	-0.01453	0.236124
2	Control	1997	Field layer	0.05333	-0.07692	155.8	2.47	-0.021228	0.25338
2	Control	1998	Field layer	-0.035	-0.07692	167.4	2.89	-0.06879	0.63619
2	Control	1995	Bottom layer	0	0			0	0
2	Control	1996	Bottom layer	0.023012	0.0625			0.00069	0.04036
2	Control	1997	Bottom layer	0.0345188	0.125			-0.007768	0.08437
2	Control	1998	Bottom layer	0.02301	0			-0.00904	0.105134
2	OTC	1995	Field layer	0	0	124.4	1.78	0	0
2	OTC	1996	Field layer	0.015714	0.363636	134.4	1.89	0.0279	0.22568
2	OTC	1997	Field layer	0.23857	0.2727	203.9	2.35	0.025979	1.11472
2	OTC	1998	Field layer	0.28571	0.2727	233.3	2.59	0.04473	1.34404
2	OTC	1995	Bottom layer	0	0			0	0
2	OTC	1996	Bottom layer	0.02386	-0.0588			-0.0078188	0.03863
2	OTC	1997	Bottom layer	0.04663	-0.1176			0.0124	0.0706488
2	OTC	1998	Bottom layer	0.02386	0			0.05944	0.074454
2	Stepwise warming	1995	Field layer	0	0	110.7	1.76	0	0
2	Stepwise warming	1996	Field layer	0.017488	-0.07142	118.5	1.85	-0.0111919	0.2183
2	Stepwise warming	1997	Field layer	0.07154	-0.142857	147.8	2.19	-0.033687	0.64302
2	Stepwise warming	1998	Field layer	0.30365	-0.07142	293.3	3.58	-0.04924	1.85401
2	Stepwise warming	1995	Bottom layer	0	0			0	0
2	Stepwise warming	1996	Bottom layer	0.09018	0			0.02361	0.0758198
2	Stepwise warming	1997	Bottom layer	0.051369	0			0.00996	0.00388
2	Stepwise warming	1998	Bottom layer	0.065068	-0.058823			-0.044146	0.11231
2	Pulse	1995	Field layer	0	0	202.3	2.31	0	0
2	Pulse	1996	Field layer	-0.01257	0.0769	243.2	2.82	0.030971	0.2248
2	Pulse	1997	Field layer	-0.064	0.153846	233.5	2.85	0.023849	0.34205
2	Pulse	1998	Field layer	-0.22057	0	192	2.82	0.0075732	0.03215
2	Pulse	1995	Bottom layer	0	0			0	0
2	Pulse	1996	Bottom layer	0.06	0			0.0092797	0.13371
2	Pulse	1997	Bottom layer	0.2411	-0.055555			-0.0026513	0.304629
2	Pulse	1998	Bottom layer	0.273758	-0.166667			0.0067388	0.390439
3	Control	1995	Field layer	0	0	189.5	2.63	0	0
3	Control	1996	Field layer	-0.0138888	0	181	2.55	0.005638	0.114923
3	Control	1997	Field layer	0.02777	-0.142857	199.5	2.7	-0.027499	0.496425
3	Control	1998	Field layer	0.0416666	-0.071429	224	2.99	-0.025888	0.68055
3	Control	1995	Bottom layer	0	0			0	0
3	Control	1996	Bottom layer	0.01156	-0.047619			-0.001878	0.011869
3	Control	1997	Bottom layer	0.01156	0			-0.0064088	0.063713
3	Control	1998	Bottom layer	0	0.095238			-0.01149	0.0899
3	OTC	1995	Field layer	0	0	120.1	1.87	0	0
3	OTC	1996	Field layer	0.035714	0	152.9	2.29	-0.00592	0.50597
3	OTC	1997	Field layer	0.159938	0.0625	154.6	2.07	-0.0126167	0.647345
3	OTC	1998	Field layer	0.17857	0.0625	226.4	2.98	-0.012287	1.25542
3	OTC	1995	Bottom layer	0	0			0	0
3	OTC	1996	Bottom layer	0.02533	-0.05555			-0.0185856	-0.010957
3	OTC	1997	Bottom layer	-0.05066	0.11111			0.0029465	-0.0105888
3	OTC	1998	Bottom layer	-0.113436	-0.11111			-0.048617	0.024676
3	Stepwise warming	1995	Field layer	0	0	219.2	3.09	0	0
3	Stepwise warming	1996	Field layer	0.06629	0	247.7	3.28	0.010297	0.19417
3	Stepwise warming	1997	Field layer	0.148096	0	254.1	3.12	-0.00286	0.34449
3	Stepwise warming	1998	Field layer	0.148095	-0.142857	323.8	3.98	-0.030205	1.71176
3	Stepwise warming	1995	Bottom layer	0	0			0	0
3	Stepwise warming	1996	Bottom layer	0.0124345	0			0.0129166	0.008745
3	Stepwise warming	1997	Bottom layer	-0.036269	-0.21056			-0.012916	-0.03659
3	Stepwise warming	1998	Bottom layer	-0.036269	-0.21056			-0.103448	0.02704
3	Pulse	1995	Field layer	0	0	167.8	2.21	0	0
3	Pulse	1996	Field layer	0.121212	0.05882	221.3	2.6	0.00596	0.419154
3	Pulse	1997	Field layer	-0.030303	0	187.9	2.55	0.049606	0.47929
3	Pulse	1998	Field layer	-0.090909	-0.117647	205.7	2.98	0.04499	0.609318
3	Pulse	1995	Bottom layer	0	0			0	0
3	Pulse	1996	Bottom layer	0.1875	0.1111			0.0062689	0.102687
3	Pulse	1997	Bottom layer	0.21875	0.1111			0.0049718	0.171314
3	Pulse	1998	Bottom layer	0.233696	0.16666			-0.00453956	0.196518
4	Control	1995	Field layer	0	0	208.8	2.89	0	0
4	Control	1996	Field layer	-0.029085	0	191.2	2.73	0.00133378	-0.0101558
4	Control	1997	Field layer	0.01385	0	234.5	3.2	0.00755807	0.177533
4	Control	1998	Field layer	0.056786	0.1875	311.9	4.09	0.0294542	0.480037
4	Control	1995	Bottom layer	0	0			0	0
4	Control	1996	Bottom layer	0.038647	0.15789			0.03713	0.008139
4	Control	1997	Bottom layer	0.02536	0.210526			0.08504	0.03246
4	Control	1998	Bottom layer	0.10386	0.15789			0.04205	0.128122
4	OTC	1995	Field layer	0	0	179.8	2.39	0	0
4	OTC	1996	Field layer	0.014608	0.230769	216.9	2.84	-0.00222	0.26405
4	OTC	1997	Field layer	0.029216	0.07692	261.8	3.38	-0.008185	0.63996
4	OTC	1998	Field layer	-0.074369	0.076923	277.5	3.98	-0.008185	0.55322
4	OTC	1995	Bottom layer	0	0			0	0
4	OTC	1996	Bottom layer	-0.01525	0.04545			0.03006	-0.04018
4	OTC	1997	Bottom layer	0.04193	0.04545			0.031968	0.017917
4	OTC	1998	Bottom layer	0.013977	-0.04545			-0.0026921	0.03023
4	Stepwise warming	1995	Field layer	0	0	160.2	2.43	0	0
4	Stepwise warming	1996	Field layer	0.0349	-0.06666	202.3	2.97	0.00519	0.153529
4	Stepwise warming	1997	Field layer	0.0698	-0.13333	226.7	3.22	0.00406	0.390588
4	Stepwise warming	1998	Field layer	0.15478	-0.06666	430.7	5.66	-0.011398	1.23857
4	Stepwise warming	1995	Bottom layer	0	0			0	0
4	Stepwise warming	1996	Bottom layer	0	0			-0.006828	-0.01339
4	Stepwise warming	1997	Bottom layer	-0.095287	-0.148148			0.002202	-0.09893
4	Stepwise warming	1998	Bottom layer	-0.0837696	0.037037			0.00947	-0.0149979
4	Pulse	1995	Field layer	0	0	178.2	2.25	0	0
4	Pulse	1996	Field layer	-0.01387	-0.071428	246.6	3.15	0.02343	0.93149
4	Pulse	1997	Field layer	0	0.071428	233.9	2.95	0.059818	0.78369
4	Pulse	1998	Field layer	-0.01387	0.214286	256.9	3.29	0.08069	1.10016
4	Pulse	1995	Bottom layer	0	0			0	0
4	Pulse	1996	Bottom layer	0.12745	0.05555			0.03969	0.066428
4	Pulse	1997	Bottom layer	0.05637	-0.05555			-0.03969	0.092145
4	Pulse	1998	Bottom layer	0.193627	0.16666			0.07597	0.058137
