# Supplementary material for: Impacts of different climate change regimes and extreme climatic events on an alpine meadow community
Source: Sci Rep. 2016 Feb 18;6:21720. doi: 10.1038/srep21720 (PMC4757884; doi:10.1038/srep21720)
Supplement: Supplementary dataset S2 [file srep21720-s2.xls]

## Sheet: Blad1
Block no.	Treatment	Year		Layer	Functional type	Cover (%)	Species number	Biomass (g/m2)
1	Control	1995		Field layer	Evergreen	34	8	87
1	Control	1996		Field layer	Evergreen	37	8	99.33
1	Control	1997		Field layer	Evergreen	39	6	123.99
1	Control	1998		Field layer	Evergreen	40	6	156.18
1	Control	1995		Field layer	Deciduous	12	3	17.12
1	Control	1996		Field layer	Deciduous	13	3	18.13
1	Control	1997		Field layer	Deciduous	14	3	21.15
1	Control	1998		Field layer	Deciduous	12	3	20.14
1	Control	1995		Field layer	Graminoids	20	5	18.47
1	Control	1996		Field layer	Graminoids	16	3	13.17
1	Control	1997		Field layer	Graminoids	10	4	9.83
1	Control	1998		Field layer	Graminoids	12	4	12.97
1	Control	1995		Field layer	Herbs	3	2	0.82
1	Control	1996		Field layer	Herbs	3	2	0.82
1	Control	1997		Field layer	Herbs	8	3	1.84
1	Control	1998		Field layer	Herbs	8	2	4.49
1	Control	1995		Bottom layer	Acrocarp	19.8	4	61.31
1	Control	1996		Bottom layer	Acrocarp	20.8	3	64.42
1	Control	1997		Bottom layer	Acrocarp	16.7	3	51.72
1	Control	1998		Bottom layer	Acrocarp	13.5	2	41.81
1	Control	1995		Bottom layer	Pleurocarp	14.6	5	42.39
1	Control	1996		Bottom layer	Pleurocarp	13.5	4	39.2
1	Control	1997		Bottom layer	Pleurocarp	13.5	4	39.2
1	Control	1998		Bottom layer	Pleurocarp	19.8	5	57.48
1	Control	1995		Bottom layer	Sphagna	25	1	110.73
1	Control	1996		Bottom layer	Sphagna	26	1	115.16
1	Control	1997		Bottom layer	Sphagna	25	1	110.73
1	Control	1998		Bottom layer	Sphagna	26	1	115.16
1	Control	1995		Bottom layer	Lichens	24	5	19.63
1	Control	1996		Bottom layer	Lichens	25	5	20.45
1	Control	1997		Bottom layer	Lichens	28.1	5	22.98
1	Control	1998		Bottom layer	Lichens	25	6	20.45
1	Control	1995		Bottom layer	Cushions	5.2	2	16.21
1	Control	1996		Bottom layer	Cushions	7.3	2	22.75
1	Control	1997		Bottom layer	Cushions	8.3	2	25.86
1	Control	1998		Bottom layer	Cushions	9.4	2	29.29
1	OTC	1995		Field layer	Evergreen	12.2	5	35.01
1	OTC	1996		Field layer	Evergreen	15.5	5	35.78
1	OTC	1997		Field layer	Evergreen	26.7	5	89.06
1	OTC	1998		Field layer	Evergreen	32.2	6	141.57
1	OTC	1995		Field layer	Deciduous	23.3	2	36.92
1	OTC	1996		Field layer	Deciduous	26.7	2	48.11
1	OTC	1997		Field layer	Deciduous	28.9	3	56.5
1	OTC	1998		Field layer	Deciduous	28.9	3	61.54
1	OTC	1995		Field layer	Graminoids	34.4	6	23.8
1	OTC	1996		Field layer	Graminoids	32.2	6	25.11
1	OTC	1997		Field layer	Graminoids	15.6	4	13.98
1	OTC	1998		Field layer	Graminoids	13.3	3	13.53
1	OTC	1995		Field layer	Herbs	10	2	2.94
1	OTC	1996		Field layer	Herbs	7.8	2	2.49
1	OTC	1997		Field layer	Herbs	7.8	3	2.72
1	OTC	1998		Field layer	Herbs	8.9	3	4.31
1	OTC	1995		Bottom layer	Acrocarp	35.6	4	105.84
1	OTC	1996		Bottom layer	Acrocarp	35.6	5	105.84
1	OTC	1997		Bottom layer	Acrocarp	26.7	3	79.38
1	OTC	1998		Bottom layer	Acrocarp	33.3	3	99
1	OTC	1995		Bottom layer	Pleurocarp	24.4	5	68
1	OTC	1996		Bottom layer	Pleurocarp	25.6	5	71.35
1	OTC	1997		Bottom layer	Pleurocarp	23.3	6	64.94
1	OTC	1998		Bottom layer	Pleurocarp	30	5	83.61
1	OTC	1995		Bottom layer	Sphagna	13.3	1	56.55
1	OTC	1996		Bottom layer	Sphagna	14.4	1	61.23
1	OTC	1997		Bottom layer	Sphagna	15.6	1	66.33
1	OTC	1998		Bottom layer	Sphagna	16.7	1	71.01
1	OTC	1995		Bottom layer	Lichens	10	4	7.85
1	OTC	1996		Bottom layer	Lichens	14.4	4	11.3
1	OTC	1997		Bottom layer	Lichens	15.6	5	12.25
1	OTC	1998		Bottom layer	Lichens	7.8	5	6.12
1	OTC	1995		Bottom layer	Cushions	1.1	1	3.29
1	OTC	1996		Bottom layer	Cushions	1.1	1	3.29
1	OTC	1997		Bottom layer	Cushions	1.1	1	3.29
1	OTC	1998		Bottom layer	Cushions	1.1	1	3.29
1	Stepwise warming	1995		Field layer	Evergreen	13.7	3	37.36
1	Stepwise warming	1996		Field layer	Evergreen	18.2	3	46.7
1	Stepwise warming	1997		Field layer	Evergreen	25	4	92.61
1	Stepwise warming	1998		Field layer	Evergreen	28.4	4	200.83
1	Stepwise warming	1995		Field layer	Deciduous	18.2	3	33.18
1	Stepwise warming	1996		Field layer	Deciduous	29.5	3	51.5
1	Stepwise warming	1997		Field layer	Deciduous	31.8	3	76.67
1	Stepwise warming	1998		Field layer	Deciduous	30.7	3	89.26
1	Stepwise warming	1995		Field layer	Graminoids	26.1	3	21.89
1	Stepwise warming	1996		Field layer	Graminoids	19.3	2	12.5
1	Stepwise warming	1997		Field layer	Graminoids	13.6	2	12.28
1	Stepwise warming	1998		Field layer	Graminoids	11.4	3	13.84
1	Stepwise warming	1995		Field layer	Herbs	6.8	3	1.97
1	Stepwise warming	1996		Field layer	Herbs	4.5	1	1.85
1	Stepwise warming	1997		Field layer	Herbs	5.7	2	3.94
1	Stepwise warming	1998		Field layer	Herbs	9.1	2	8.34
1	Stepwise warming	1995		Bottom layer	Acrocarp	22.7	3	67.49
1	Stepwise warming	1996		Bottom layer	Acrocarp	20.5	4	60.95
1	Stepwise warming	1997		Bottom layer	Acrocarp	20.5	5	60.95
1	Stepwise warming	1998		Bottom layer	Acrocarp	12.5	4	37.16
1	Stepwise warming	1995		Bottom layer	Pleurocarp	15.9	6	44.31
1	Stepwise warming	1996		Bottom layer	Pleurocarp	20.5	6	57.13
1	Stepwise warming	1997		Bottom layer	Pleurocarp	22.7	7	63.26
1	Stepwise warming	1998		Bottom layer	Pleurocarp	23.9	7	66.61
1	Stepwise warming	1995		Bottom layer	Sphagna	23.9	1	101.62
1	Stepwise warming	1996		Bottom layer	Sphagna	27.3	1	116.08
1	Stepwise warming	1997		Bottom layer	Sphagna	29.5	1	123.31
1	Stepwise warming	1998		Bottom layer	Sphagna	34.1	1	144.99
1	Stepwise warming	1995		Bottom layer	Lichens	22.7	7	17.82
1	Stepwise warming	1996		Bottom layer	Lichens	25	6	19.63
1	Stepwise warming	1997		Bottom layer	Lichens	15.9	5	12.48
1	Stepwise warming	1998		Bottom layer	Lichens	17	5	13.35
1	Stepwise warming	1995		Bottom layer	Cushions	2.3	2	6.88
1	Stepwise warming	1996		Bottom layer	Cushions	1.1	1	3.29
1	Stepwise warming	1997		Bottom layer	Cushions	1.1	1	3.29
1	Stepwise warming	1998		Bottom layer	Cushions	0	0	0
1	Pulse	1995		Field layer	Evergreen	20	5	35.46
1	Pulse	1996		Field layer	Evergreen	12.9	3	40.29
1	Pulse	1997		Field layer	Evergreen	16.5	3	70.92
1	Pulse	1998		Field layer	Evergreen	10.6	4	48.35
1	Pulse	1995		Field layer	Deciduous	17.6	3	18.96
1	Pulse	1996		Field layer	Deciduous	30.6	3	63.97
1	Pulse	1997		Field layer	Deciduous	28.2	3	81.74
1	Pulse	1998		Field layer	Deciduous	21.2	2	48.57
1	Pulse	1995		Field layer	Graminoids	35.3	5	17.57
1	Pulse	1996		Field layer	Graminoids	23.5	4	27.28
1	Pulse	1997		Field layer	Graminoids	12.9	1	9.71
1	Pulse	1998		Field layer	Graminoids	7.1	1	6.94
1	Pulse	1995		Field layer	Herbs	24.7	2	6.72
1	Pulse	1996		Field layer	Herbs	27.1	2	18
1	Pulse	1997		Field layer	Herbs	36.5	3	25.2
1	Pulse	1998		Field layer	Herbs	52.9	2	42.72
1	Pulse	1995		Bottom layer	Acrocarp	42.4	5	125.92
1	Pulse	1996		Bottom layer	Acrocarp	49.4	4	146.9
1	Pulse	1997		Bottom layer	Acrocarp	47.1	4	139.91
1	Pulse	1998		Bottom layer	Acrocarp	51.8	4	153.9
1	Pulse	1995		Bottom layer	Pleurocarp	17.6	5	49.18
1	Pulse	1996		Bottom layer	Pleurocarp	24.7	3	68.86
1	Pulse	1997		Bottom layer	Pleurocarp	27.1	3	75.41
1	Pulse	1998		Bottom layer	Pleurocarp	28.2	3	78.69
1	Pulse	1995		Bottom layer	Sphagna	1.2	1	5
1	Pulse	1996		Bottom layer	Sphagna	2.4	1	10
1	Pulse	1997		Bottom layer	Sphagna	2.4	1	10
1	Pulse	1998		Bottom layer	Sphagna	2.4	1	10
1	Pulse	1995		Bottom layer	Lichens	8.2	5	6.46
1	Pulse	1996		Bottom layer	Lichens	8.2	4	6.46
1	Pulse	1997		Bottom layer	Lichens	3.5	2	2.77
1	Pulse	1998		Bottom layer	Lichens	1.2	1	0.92
1	Pulse	1995		Bottom layer	Cushions	2.4	1	7.04
1	Pulse	1996		Bottom layer	Cushions	3.5	2	10.56
1	Pulse	1997		Bottom layer	Cushions	3.5	2	10.56
1	Pulse	1998		Bottom layer	Cushions	1.2	1	3.52
2	Control	1995		Field layer	Evergreen	19.6	4	52.64
2	Control	1996		Field layer	Evergreen	23.2	5	68.5
2	Control	1997		Field layer	Evergreen	20	4	66.34
2	Control	1998		Field layer	Evergreen	25.3	4	108.16
2	Control	1995		Field layer	Deciduous	7.4	2	7.42
2	Control	1996		Field layer	Deciduous	9.5	2	12.72
2	Control	1997		Field layer	Deciduous	10.5	3	13.78
2	Control	1998		Field layer	Deciduous	9.5	3	12.72
2	Control	1995		Field layer	Graminoids	21.1	4	21.51
2	Control	1996		Field layer	Graminoids	17.9	4	22.75
2	Control	1997		Field layer	Graminoids	14.7	2	17.17
2	Control	1998		Field layer	Graminoids	7.4	2	8.27
2	Control	1995		Field layer	Herbs	12.6	3	4.19
2	Control	1996		Field layer	Herbs	8.4	2	2.04
2	Control	1997		Field layer	Herbs	17.9	3	10.2
2	Control	1998		Field layer	Herbs	15.8	3	11.17
2	Control	1995		Bottom layer	Acrocarp	26.4	3	78.41
2	Control	1996		Bottom layer	Acrocarp	25.3	3	75.14
2	Control	1997		Bottom layer	Acrocarp	19.8	3	58.21
2	Control	1998		Bottom layer	Acrocarp	23.1	4	68.61
2	Control	1995		Bottom layer	Pleurocarp	34.1	7	94.94
2	Control	1996		Bottom layer	Pleurocarp	39.6	7	110.25
2	Control	1997		Bottom layer	Pleurocarp	40.7	5	113.32
2	Control	1998		Bottom layer	Pleurocarp	38.5	5	107.19
2	Control	1995		Bottom layer	Sphagna	18.7	1	79.43
2	Control	1996		Bottom layer	Sphagna	18.7	1	79.43
2	Control	1997		Bottom layer	Sphagna	22	1	93.45
2	Control	1998		Bottom layer	Sphagna	23.1	1	98.12
2	Control	1995		Bottom layer	Lichens	9.9	3	7.76
2	Control	1996		Bottom layer	Lichens	8.8	4	6.9
2	Control	1997		Bottom layer	Lichens	6.6	6	5.18
2	Control	1998		Bottom layer	Lichens	3.3	3	2.59
2	Control	1995		Bottom layer	Cushions	5.5	2	16.44
2	Control	1996		Bottom layer	Cushions	5.5	2	16.44
2	Control	1997		Bottom layer	Cushions	9.9	3	29.59
2	Control	1998		Bottom layer	Cushions	9.9	3	29.59
2	OTC	1995		Field layer	Evergreen	16.7	5	32.72
2	OTC	1996		Field layer	Evergreen	21.1	6	52.52
2	OTC	1997		Field layer	Evergreen	30	5	99.71
2	OTC	1998		Field layer	Evergreen	26.7	6	105.03
2	OTC	1995		Field layer	Deciduous	6.7	2	8.95
2	OTC	1996		Field layer	Deciduous	8.9	2	11.19
2	OTC	1997		Field layer	Deciduous	14.4	3	25.73
2	OTC	1998		Field layer	Deciduous	17.8	3	31.33
2	OTC	1995		Field layer	Graminoids	32.2	4	29.26
2	OTC	1996		Field layer	Graminoids	25.6	4	21.18
2	OTC	1997		Field layer	Graminoids	22.2	3	21.83
2	OTC	1998		Field layer	Graminoids	20	2	26.64
2	OTC	1995		Field layer	Herbs	14.4	2	3.51
2	OTC	1996		Field layer	Herbs	15.6	3	6.35
2	OTC	1997		Field layer	Herbs	20	3	10.2
2	OTC	1998		Field layer	Herbs	25.6	3	11.79
2	OTC	1995		Bottom layer	Acrocarp	21.1	4	62.73
2	OTC	1996		Bottom layer	Acrocarp	21.1	4	62.73
2	OTC	1997		Bottom layer	Acrocarp	21.1	4	62.73
2	OTC	1998		Bottom layer	Acrocarp	26.7	6	79.38
2	OTC	1995		Bottom layer	Pleurocarp	61.1	7	170.32
2	OTC	1996		Bottom layer	Pleurocarp	63.3	6	176.51
2	OTC	1997		Bottom layer	Pleurocarp	65.6	7	182.7
2	OTC	1998		Bottom layer	Pleurocarp	55.6	8	154.83
2	OTC	1995		Bottom layer	Sphagna	5.6	2	23.62
2	OTC	1996		Bottom layer	Sphagna	6.7	1	28.35
2	OTC	1997		Bottom layer	Sphagna	6.7	1	28.35
2	OTC	1998		Bottom layer	Sphagna	8.9	1	37.8
2	OTC	1995		Bottom layer	Lichens	4.4	4	3.49
2	OTC	1996		Bottom layer	Lichens	3.3	3	2.62
2	OTC	1997		Bottom layer	Lichens	2.2	2	1.74
2	OTC	1998		Bottom layer	Lichens	1.1	1	0.87
2	OTC	1995		Bottom layer	Cushions	0	0	0
2	OTC	1996		Bottom layer	Cushions	0	0	0
2	OTC	1997		Bottom layer	Cushions	1.1	1	3.32
2	OTC	1998		Bottom layer	Cushions	2.2	1	6.65
2	Stepwise warming	1995		Field layer	Evergreen	27	5	58.49
2	Stepwise warming	1996		Field layer	Evergreen	31.5	5	79.28
2	Stepwise warming	1997		Field layer	Evergreen	38.2	4	120.07
2	Stepwise warming	1998		Field layer	Evergreen	48.3	5	195.57
2	Stepwise warming	1995		Field layer	Deciduous	7.9	2	6.79
2	Stepwise warming	1996		Field layer	Deciduous	10.1	2	9.62
2	Stepwise warming	1997		Field layer	Deciduous	9	2	9.62
2	Stepwise warming	1998		Field layer	Deciduous	9	2	18.1
2	Stepwise warming	1995		Field layer	Graminoids	20	4	20.31
2	Stepwise warming	1996		Field layer	Graminoids	15.7	4	15.23
2	Stepwise warming	1997		Field layer	Graminoids	7.9	3	7.95
2	Stepwise warming	1998		Field layer	Graminoids	3.4	3	13.69
2	Stepwise warming	1995		Field layer	Herbs	7.9	3	1.95
2	Stepwise warming	1996		Field layer	Herbs	6.7	3	2.52
2	Stepwise warming	1997		Field layer	Herbs	12.4	3	6.19
2	Stepwise warming	1998		Field layer	Herbs	21.3	3	19.48
2	Stepwise warming	1995		Bottom layer	Acrocarp	28.1	2	83.51
2	Stepwise warming	1996		Bottom layer	Acrocarp	28.1	2	83.51
2	Stepwise warming	1997		Bottom layer	Acrocarp	22.5	3	66.81
2	Stepwise warming	1998		Bottom layer	Acrocarp	25.8	3	76.83
2	Stepwise warming	1995		Bottom layer	Pleurocarp	11.2	5	31.31
2	Stepwise warming	1996		Bottom layer	Pleurocarp	15.7	5	43.84
2	Stepwise warming	1997		Bottom layer	Pleurocarp	16.9	5	46.97
2	Stepwise warming	1998		Bottom layer	Pleurocarp	12.4	4	34.45
2	Stepwise warming	1995		Bottom layer	Sphagna	31.5	1	133.77
2	Stepwise warming	1996		Bottom layer	Sphagna	32.6	1	138.55
2	Stepwise warming	1997		Bottom layer	Sphagna	34.8	1	148.1
2	Stepwise warming	1998		Bottom layer	Sphagna	39.3	1	167.21
2	Stepwise warming	1995		Bottom layer	Lichens	13.5	6	10.58
2	Stepwise warming	1996		Bottom layer	Lichens	13.5	6	10.58
2	Stepwise warming	1997		Bottom layer	Lichens	12.4	6	9.7
2	Stepwise warming	1998		Bottom layer	Lichens	10.1	6	7.94
2	Stepwise warming	1995		Bottom layer	Cushions	4.5	3	13.45
2	Stepwise warming	1996		Bottom layer	Cushions	5.6	3	16.81
2	Stepwise warming	1997		Bottom layer	Cushions	5.6	2	16.81
2	Stepwise warming	1998		Bottom layer	Cushions	5.6	2	16.81
2	Pulse	1995		Field layer	Evergreen	11.4	2	43.59
2	Pulse	1996		Field layer	Evergreen	14.8	3	68.5
2	Pulse	1997		Field layer	Evergreen	22.7	4	81.73
2	Pulse	1998		Field layer	Evergreen	19.3	3	90.3
2	Pulse	1995		Field layer	Deciduous	23.9	4	48.06
2	Pulse	1996		Field layer	Deciduous	25	4	57.22
2	Pulse	1997		Field layer	Deciduous	25	4	60.08
2	Pulse	1998		Field layer	Deciduous	23.9	4	59.5
2	Pulse	1995		Field layer	Graminoids	33	4	34.83
2	Pulse	1996		Field layer	Graminoids	27.3	4	33.05
2	Pulse	1997		Field layer	Graminoids	20.5	4	29.03
2	Pulse	1998		Field layer	Graminoids	12.5	3	10.27
2	Pulse	1995		Field layer	Herbs	19.3	3	6.95
2	Pulse	1996		Field layer	Herbs	19.3	3	10.66
2	Pulse	1997		Field layer	Herbs	15.9	3	8.23
2	Pulse	1998		Field layer	Herbs	12.5	3	7.65
2	Pulse	1995		Bottom layer	Acrocarp	15.9	3	47.3
2	Pulse	1996		Bottom layer	Acrocarp	17	4	50.68
2	Pulse	1997		Bottom layer	Acrocarp	18.2	4	54.05
2	Pulse	1998		Bottom layer	Acrocarp	23.9	4	70.95
2	Pulse	1995		Bottom layer	Pleurocarp	33	8	91.84
2	Pulse	1996		Bottom layer	Pleurocarp	31.8	7	88.68
2	Pulse	1997		Bottom layer	Pleurocarp	37.5	5	104.51
2	Pulse	1998		Bottom layer	Pleurocarp	37.5	7	104.51
2	Pulse	1995		Bottom layer	Sphagna	9.1	1	38.65
2	Pulse	1996		Bottom layer	Sphagna	12.5	1	53.15
2	Pulse	1997		Bottom layer	Sphagna	14.8	1	62.81
2	Pulse	1998		Bottom layer	Sphagna	17	1	72.48
2	Pulse	1995		Bottom layer	Lichens	4.5	4	3.57
2	Pulse	1996		Bottom layer	Lichens	3.4	3	2.68
2	Pulse	1997		Bottom layer	Lichens	5.7	4	4.46
2	Pulse	1998		Bottom layer	Lichens	2.3	2	1.78
2	Pulse	1995		Bottom layer	Cushions	8	2	23.8
2	Pulse	1996		Bottom layer	Cushions	10.2	3	30.6
2	Pulse	1997		Bottom layer	Cushions	11.4	3	34
2	Pulse	1998		Bottom layer	Cushions	9.1	3	27.2
3	Control	1995		Field layer	Evergreen	26	4	95.9
3	Control	1996		Field layer	Evergreen	32	4	127.41
3	Control	1997		Field layer	Evergreen	41	4	187.69
3	Control	1998		Field layer	Evergreen	44	4	214.41
3	Control	1995		Field layer	Deciduous	12	2	21.15
3	Control	1996		Field layer	Deciduous	11	2	17.12
3	Control	1997		Field layer	Deciduous	15	2	28.2
3	Control	1998		Field layer	Deciduous	16	2	27.19
3	Control	1995		Field layer	Graminoids	26	5	31.83
3	Control	1996		Field layer	Graminoids	22	5	22.79
3	Control	1997		Field layer	Graminoids	13	4	10.81
3	Control	1998		Field layer	Graminoids	10	5	13.17
3	Control	1995		Field layer	Herbs	8	3	3.57
3	Control	1996		Field layer	Herbs	6	3	2.65
3	Control	1997		Field layer	Herbs	5	2	1.43
3	Control	1998		Field layer	Herbs	5	2	1.43
3	Control	1995		Bottom layer	Acrocarp	40.6	6	120.78
3	Control	1996		Bottom layer	Acrocarp	39.6	5	117.68
3	Control	1997		Bottom layer	Acrocarp	34.4	5	102.2
3	Control	1998		Bottom layer	Acrocarp	38.5	7	114.58
3	Control	1995		Bottom layer	Pleurocarp	12.5	5	34.85
3	Control	1996		Bottom layer	Pleurocarp	13.5	5	37.74
3	Control	1997		Bottom layer	Pleurocarp	17.7	5	49.35
3	Control	1998		Bottom layer	Pleurocarp	15.6	7	43.55
3	Control	1995		Bottom layer	Sphagna	15.6	1	66.44
3	Control	1996		Bottom layer	Sphagna	15.6	1	66.44
3	Control	1997		Bottom layer	Sphagna	20.8	1	88.58
3	Control	1998		Bottom layer	Sphagna	20.8	1	88.58
3	Control	1995		Bottom layer	Lichens	13.5	6	10.63
3	Control	1996		Bottom layer	Lichens	13.5	6	10.63
3	Control	1997		Bottom layer	Lichens	10.4	7	8.18
3	Control	1998		Bottom layer	Lichens	6.3	5	4.91
3	Control	1995		Bottom layer	Cushions	4.2	3	12.47
3	Control	1996		Bottom layer	Cushions	5.5	3	15.58
3	Control	1997		Bottom layer	Cushions	4.2	3	12.47
3	Control	1998		Bottom layer	Cushions	5.2	3	15.58
3	OTC	1995		Field layer	Evergreen	28.7	6	61.41
3	OTC	1996		Field layer	Evergreen	29.9	6	103.93
3	OTC	1997		Field layer	Evergreen	37.9	7	123.61
3	OTC	1998		Field layer	Evergreen	39.1	6	162.2
3	OTC	1995		Field layer	Deciduous	3.4	2	3.47
3	OTC	1996		Field layer	Deciduous	5.7	2	6.94
3	OTC	1997		Field layer	Deciduous	6.9	2	7.52
3	OTC	1998		Field layer	Deciduous	5.7	2	6.94
3	OTC	1995		Field layer	Graminoids	24.1	5	22.59
3	OTC	1996		Field layer	Graminoids	23	5	23.04
3	OTC	1997		Field layer	Graminoids	14.9	4	12.87
3	OTC	1998		Field layer	Graminoids	20.7	5	29.36
3	OTC	1995		Field layer	Herbs	8	3	2.93
3	OTC	1996		Field layer	Herbs	8	3	2.23
3	OTC	1997		Field layer	Herbs	14.9	4	4.92
3	OTC	1998		Field layer	Herbs	10.3	4	5.39
3	OTC	1995		Bottom layer	Acrocarp	21.8	5	64.93
3	OTC	1996		Bottom layer	Acrocarp	18.4	4	54.68
3	OTC	1997		Bottom layer	Acrocarp	20.7	7	61.51
3	OTC	1998		Bottom layer	Acrocarp	21.8	6	64.93
3	OTC	1995		Bottom layer	Pleurocarp	12.6	5	35.24
3	OTC	1996		Bottom layer	Pleurocarp	10.3	5	28.83
3	OTC	1997		Bottom layer	Pleurocarp	8	4	22.42
3	OTC	1998		Bottom layer	Pleurocarp	6.9	4	19.22
3	OTC	1995		Bottom layer	Sphagna	19.5	1	83.09
3	OTC	1996		Bottom layer	Sphagna	21.8	1	92.86
3	OTC	1997		Bottom layer	Sphagna	21.8	1	92.86
3	OTC	1998		Bottom layer	Sphagna	25.3	1	107.52
3	OTC	1995		Bottom layer	Lichens	34.5	6	27.07
3	OTC	1996		Bottom layer	Lichens	40.2	6	31.58
3	OTC	1997		Bottom layer	Lichens	31	6	24.36
3	OTC	1998		Bottom layer	Lichens	21.8	3	17.14
3	OTC	1995		Bottom layer	Cushions	2.3	1	6.88
3	OTC	1996		Bottom layer	Cushions	2.3	1	6.88
3	OTC	1997		Bottom layer	Cushions	4.6	2	13.76
3	OTC	1998		Bottom layer	Cushions	4.6	2	13.76
3	Stepwise warming	1995		Field layer	Evergreen	31.4	5	156.12
3	Stepwise warming	1996		Field layer	Evergreen	40.7	6	199.92
3	Stepwise warming	1997		Field layer	Evergreen	48.8	6	238.16
3	Stepwise warming	1998		Field layer	Evergreen	47.7	5	255.68
3	Stepwise warming	1995		Field layer	Deciduous	16.3	4	29.86
3	Stepwise warming	1996		Field layer	Deciduous	15.1	3	28.69
3	Stepwise warming	1997		Field layer	Deciduous	17.4	3	32.79
3	Stepwise warming	1998		Field layer	Deciduous	19.8	4	50.35
3	Stepwise warming	1995		Field layer	Graminoids	20.9	3	27.88
3	Stepwise warming	1996		Field layer	Graminoids	17.4	3	26.96
3	Stepwise warming	1997		Field layer	Graminoids	12.8	3	16.91
3	Stepwise warming	1998		Field layer	Graminoids	14	3	34.27
3	Stepwise warming	1995		Field layer	Herbs	2.3	2	0.95
3	Stepwise warming	1996		Field layer	Herbs	2.3	2	0.95
3	Stepwise warming	1997		Field layer	Herbs	2.3	2	0.95
3	Stepwise warming	1998		Field layer	Herbs	0	0	0
3	Stepwise warming	1995		Bottom layer	Acrocarp	23.3	5	69.14
3	Stepwise warming	1996		Bottom layer	Acrocarp	22.1	5	65.68
3	Stepwise warming	1997		Bottom layer	Acrocarp	15.1	3	44.54
3	Stepwise warming	1998		Bottom layer	Acrocarp	9.3	4	27.66
3	Stepwise warming	1995		Bottom layer	Pleurocarp	9.3	4	25.93
3	Stepwise warming	1996		Bottom layer	Pleurocarp	12.8	4	35.65
3	Stepwise warming	1997		Bottom layer	Pleurocarp	12.8	4	35.65
3	Stepwise warming	1998		Bottom layer	Pleurocarp	9.3	3	25.93
3	Stepwise warming	1995		Bottom layer	Sphagna	32.6	1	138.44
3	Stepwise warming	1996		Bottom layer	Sphagna	32.6	1	138.44
3	Stepwise warming	1997		Bottom layer	Sphagna	33.7	1	143.38
3	Stepwise warming	1998		Bottom layer	Sphagna	44.2	1	187.88
3	Stepwise warming	1995		Bottom layer	Lichens	30.2	8	23.73
3	Stepwise warming	1996		Bottom layer	Lichens	30.2	9	23.73
3	Stepwise warming	1997		Bottom layer	Lichens	30.2	7	23.73
3	Stepwise warming	1998		Bottom layer	Lichens	29.1	7	22.82
3	Stepwise warming	1995		Bottom layer	Cushions	1.2	1	3.48
3	Stepwise warming	1996		Bottom layer	Cushions	0	0	0
3	Stepwise warming	1997		Bottom layer	Cushions	1.2	1	3.48
3	Stepwise warming	1998		Bottom layer	Cushions	1.2	1	3.48
3	Pulse	1995		Field layer	Evergreen	25.3	6	69.29
3	Pulse	1996		Field layer	Evergreen	32.2	6	110.02
3	Pulse	1997		Field layer	Evergreen	41.4	6	133.06
3	Pulse	1998		Field layer	Evergreen	40.2	6	148.02
3	Pulse	1995		Field layer	Deciduous	4.6	2	6.94
3	Pulse	1996		Field layer	Deciduous	2.3	2	4.63
3	Pulse	1997		Field layer	Deciduous	3.4	2	6.94
3	Pulse	1998		Field layer	Deciduous	3.4	2	6.94
3	Pulse	1995		Field layer	Graminoids	36.8	5	35.68
3	Pulse	1996		Field layer	Graminoids	35.6	5	46.08
3	Pulse	1997		Field layer	Graminoids	24.1	5	29.81
3	Pulse	1998		Field layer	Graminoids	17.2	4	27.1
3	Pulse	1995		Field layer	Herbs	9.2	4	3.99
3	Pulse	1996		Field layer	Herbs	9.2	5	3.75
3	Pulse	1997		Field layer	Herbs	4.6	2	1.64
3	Pulse	1998		Field layer	Herbs	8	3	4.46
3	Pulse	1995		Bottom layer	Acrocarp	29.9	6	88.85
3	Pulse	1996		Bottom layer	Acrocarp	35.6	7	105.93
3	Pulse	1997		Bottom layer	Acrocarp	34.5	8	102.52
3	Pulse	1998		Bottom layer	Acrocarp	40.2	7	119.6
3	Pulse	1995		Bottom layer	Pleurocarp	11.5	4	32.03
3	Pulse	1996		Bottom layer	Pleurocarp	12.6	4	35.24
3	Pulse	1997		Bottom layer	Pleurocarp	17.2	3	48.05
3	Pulse	1998		Bottom layer	Pleurocarp	9.2	4	25.63
3	Pulse	1995		Bottom layer	Sphagna	12.6	1	53.76
3	Pulse	1996		Bottom layer	Sphagna	10.3	1	44
3	Pulse	1997		Bottom layer	Sphagna	10.3	1	44
3	Pulse	1998		Bottom layer	Sphagna	13.8	1	58.65
3	Pulse	1995		Bottom layer	Lichens	16.1	5	12.63
3	Pulse	1996		Bottom layer	Lichens	24.1	6	18.95
3	Pulse	1997		Bottom layer	Lichens	20.7	6	16.24
3	Pulse	1998		Bottom layer	Lichens	19.5	7	15.34
3	Pulse	1995		Bottom layer	Cushions	3.4	2	10.32
3	Pulse	1996		Bottom layer	Cushions	4.6	2	13.76
3	Pulse	1997		Bottom layer	Cushions	6.9	2	20.63
3	Pulse	1998		Bottom layer	Cushions	5.7	2	17.2
4	Control	1995		Field layer	Evergreen	13.4	3	53.67
4	Control	1996		Field layer	Evergreen	13.4	3	59.32
4	Control	1997		Field layer	Evergreen	15.5	5	62.85
4	Control	1998		Field layer	Evergreen	13.4	5	67.79
4	Control	1995		Field layer	Deciduous	7.2	3	22.84
4	Control	1996		Field layer	Deciduous	6.2	3	26.99
4	Control	1997		Field layer	Deciduous	9.3	3	39.45
4	Control	1998		Field layer	Deciduous	11.3	3	57.1
4	Control	1995		Field layer	Graminoids	37.1	4	46.8
4	Control	1996		Field layer	Graminoids	35.1	4	34.64
4	Control	1997		Field layer	Graminoids	34	4	39.71
4	Control	1998		Field layer	Graminoids	32	4	50.04
4	Control	1995		Field layer	Herbs	14.4	6	5.68
4	Control	1996		Field layer	Herbs	15.5	6	6.73
4	Control	1997		Field layer	Herbs	14.4	4	9.88
4	Control	1998		Field layer	Herbs	19.6	7	15.98
4	Control	1995		Bottom layer	Acrocarp	37.6	5	111.89
4	Control	1996		Bottom layer	Acrocarp	32.3	5	95.9
4	Control	1997		Bottom layer	Acrocarp	24.7	5	73.53
4	Control	1998		Bottom layer	Acrocarp	34.4	6	102.3
4	Control	1995		Bottom layer	Pleurocarp	21.5	6	59.94
4	Control	1996		Bottom layer	Pleurocarp	25.8	8	71.92
4	Control	1997		Bottom layer	Pleurocarp	30.1	8	83.91
4	Control	1998		Bottom layer	Pleurocarp	23.7	8	65.93
4	Control	1995		Bottom layer	Sphagna	5.4	1	22.86
4	Control	1996		Bottom layer	Sphagna	5.4	1	22.86
4	Control	1997		Bottom layer	Sphagna	7.5	1	32
4	Control	1998		Bottom layer	Sphagna	10.8	1	45.72
4	Control	1995		Bottom layer	Lichens	16.1	6	12.66
4	Control	1996		Bottom layer	Lichens	19.4	6	15.19
4	Control	1997		Bottom layer	Lichens	19.4	7	15.19
4	Control	1998		Bottom layer	Lichens	18.3	5	14.35
4	Control	1995		Bottom layer	Cushions	2.2	1	6.43
4	Control	1996		Bottom layer	Cushions	3.2	2	9.65
4	Control	1997		Bottom layer	Cushions	5.4	2	16.09
4	Control	1998		Bottom layer	Cushions	4.3	2	12.87
4	OTC	1995		Field layer	Evergreen	13.5	3	35.4
4	OTC	1996		Field layer	Evergreen	15.7	6	55.42
4	OTC	1997		Field layer	Evergreen	18	5	84.66
4	OTC	1998		Field layer	Evergreen	16.9	3	66.19
4	OTC	1995		Field layer	Deciduous	4.5	2	5.66
4	OTC	1996		Field layer	Deciduous	4.5	2	5.66
4	OTC	1997		Field layer	Deciduous	5.6	2	6.79
4	OTC	1998		Field layer	Deciduous	4.5	2	4.53
4	OTC	1995		Field layer	Graminoids	48.3	5	52.11
4	OTC	1996		Field layer	Graminoids	42.7	5	53.87
4	OTC	1997		Field layer	Graminoids	38.2	3	56.52
4	OTC	1998		Field layer	Graminoids	32.6	3	68.89
4	OTC	1995		Field layer	Herbs	9	3	3.21
4	OTC	1996		Field layer	Herbs	14.6	3	6.88
4	OTC	1997		Field layer	Herbs	15.7	4	10.09
4	OTC	1998		Field layer	Herbs	15.7	6	10.09
4	OTC	1995		Bottom layer	Acrocarp	51.7	7	153.66
4	OTC	1996		Bottom layer	Acrocarp	46.1	7	136.96
4	OTC	1997		Bottom layer	Acrocarp	44.9	6	133.62
4	OTC	1998		Bottom layer	Acrocarp	51.7	5	153.66
4	OTC	1995		Bottom layer	Pleurocarp	13.5	7	33.58
4	OTC	1996		Bottom layer	Pleurocarp	15.7	7	43.84
4	OTC	1997		Bottom layer	Pleurocarp	20.2	6	56.37
4	OTC	1998		Bottom layer	Pleurocarp	14.9	6	41.64
4	OTC	1995		Bottom layer	Sphagna	3.4	1	14.33
4	OTC	1996		Bottom layer	Sphagna	3.4	1	14.33
4	OTC	1997		Bottom layer	Sphagna	3.4	1	14.33
4	OTC	1998		Bottom layer	Sphagna	3.4	1	14.33
4	OTC	1995		Bottom layer	Lichens	9	6	7.06
4	OTC	1996		Bottom layer	Lichens	11.2	7	8.82
4	OTC	1997		Bottom layer	Lichens	11.2	8	8.82
4	OTC	1998		Bottom layer	Lichens	7.9	5	6.17
4	OTC	1995		Bottom layer	Cushions	1.1	1	3.36
4	OTC	1996		Bottom layer	Cushions	1.1	1	3.36
4	OTC	1997		Bottom layer	Cushions	2.2	2	6.72
4	OTC	1998		Bottom layer	Cushions	2.2	2	6.72
4	Stepwise warming	1995		Field layer	Evergreen	17	4	73.17
4	Stepwise warming	1996		Field layer	Evergreen	17	3	80.95
4	Stepwise warming	1997		Field layer	Evergreen	20.5	3	104.31
4	Stepwise warming	1998		Field layer	Evergreen	23.9	5	154.13
4	Stepwise warming	1995		Field layer	Deciduous	4.5	2	9.15
4	Stepwise warming	1996		Field layer	Deciduous	5.7	2	10.3
4	Stepwise warming	1997		Field layer	Deciduous	4.5	2	13.73
4	Stepwise warming	1998		Field layer	Deciduous	3.4	1	11.44
4	Stepwise warming	1995		Field layer	Graminoids	37.5	5	37.5
4	Stepwise warming	1996		Field layer	Graminoids	34.1	5	39.3
4	Stepwise warming	1997		Field layer	Graminoids	36.4	6	41.31
4	Stepwise warming	1998		Field layer	Graminoids	33	6	96.49
4	Stepwise warming	1995		Field layer	Herbs	6.8	4	1.85
4	Stepwise warming	1996		Field layer	Herbs	12.5	4	6.72
4	Stepwise warming	1997		Field layer	Herbs	9.1	2	6.49
4	Stepwise warming	1998		Field layer	Herbs	18.2	2	21.33
4	Stepwise warming	1995		Bottom layer	Acrocarp	37.5	5	111.49
4	Stepwise warming	1996		Bottom layer	Acrocarp	34.1	7	101.35
4	Stepwise warming	1997		Bottom layer	Acrocarp	34.1	6	101.35
4	Stepwise warming	1998		Bottom layer	Acrocarp	42	9	125
4	Stepwise warming	1995		Bottom layer	Pleurocarp	27.3	10	76.01
4	Stepwise warming	1996		Bottom layer	Pleurocarp	29.5	10	82.34
4	Stepwise warming	1997		Bottom layer	Pleurocarp	19.3	5	53.84
4	Stepwise warming	1998		Bottom layer	Pleurocarp	19.3	7	53.84
4	Stepwise warming	1995		Bottom layer	Sphagna	1.1	1	4.83
4	Stepwise warming	1996		Bottom layer	Sphagna	1.1	1	4.83
4	Stepwise warming	1997		Bottom layer	Sphagna	2.3	1	9.66
4	Stepwise warming	1998		Bottom layer	Sphagna	2.3	1	9.66
4	Stepwise warming	1995		Bottom layer	Lichens	28.4	10	22.3
4	Stepwise warming	1996		Bottom layer	Lichens	29.5	8	23.19
4	Stepwise warming	1997		Bottom layer	Lichens	27.3	9	21.41
4	Stepwise warming	1998		Bottom layer	Lichens	20.5	9	16.06
4	Stepwise warming	1995		Bottom layer	Cushions	1.1	1	3.4
4	Stepwise warming	1996		Bottom layer	Cushions	1.1	1	3.4
4	Stepwise warming	1997		Bottom layer	Cushions	3.4	2	10.2
4	Stepwise warming	1998		Bottom layer	Cushions	3.4	2	10.2
4	Pulse	1995		Field layer	Evergreen	11.5	4	29.92
4	Pulse	1996		Field layer	Evergreen	21.8	4	118.1
4	Pulse	1997		Field layer	Evergreen	20.7	5	92.91
4	Pulse	1998		Field layer	Evergreen	27.6	6	142.51
4	Pulse	1995		Field layer	Deciduous	10.3	2	21.99
4	Pulse	1996		Field layer	Deciduous	11.5	2	24.31
4	Pulse	1997		Field layer	Deciduous	18.4	2	37.04
4	Pulse	1998		Field layer	Deciduous	11.5	2	21.99
4	Pulse	1995		Field layer	Graminoids	40.2	5	39.3
4	Pulse	1996		Field layer	Graminoids	32.2	4	40.66
4	Pulse	1997		Field layer	Graminoids	27.6	5	39.3
4	Pulse	1998		Field layer	Graminoids	20.7	5	31.39
4	Pulse	1995		Field layer	Herbs	17.2	3	7.03
4	Pulse	1996		Field layer	Herbs	12.6	3	6.68
4	Pulse	1997		Field layer	Herbs	12.6	3	5.98
4	Pulse	1998		Field layer	Herbs	16.1	4	10.43
4	Pulse	1995		Bottom layer	Acrocarp	23	5	68.34
4	Pulse	1996		Bottom layer	Acrocarp	26.4	6	78.6
4	Pulse	1997		Bottom layer	Acrocarp	23	6	68.34
4	Pulse	1998		Bottom layer	Acrocarp	35.6	7	105.93
4	Pulse	1995		Bottom layer	Pleurocarp	40.2	5	112.12
4	Pulse	1996		Bottom layer	Pleurocarp	39.1	4	108.92
4	Pulse	1997		Bottom layer	Pleurocarp	46	3	128.14
4	Pulse	1998		Bottom layer	Pleurocarp	28.7	5	80.09
4	Pulse	1995		Bottom layer	Sphagna	1.1	1	4.89
4	Pulse	1996		Bottom layer	Sphagna	1.1	1	4.89
4	Pulse	1997		Bottom layer	Sphagna	1.1	1	4.89
4	Pulse	1998		Bottom layer	Sphagna	1.1	1	4.89
4	Pulse	1995		Bottom layer	Lichens	16.1	6	12.63
4	Pulse	1996		Bottom layer	Lichens	24.1	7	18.95
4	Pulse	1997		Bottom layer	Lichens	14.9	5	11.73
4	Pulse	1998		Bottom layer	Lichens	19.5	6	15.34
4	Pulse	1995		Bottom layer	Cushions	1.1	1	3.44
4	Pulse	1996		Bottom layer	Cushions	1.1	1	3.44
4	Pulse	1997		Bottom layer	Cushions	2.3	2	6.88
4	Pulse	1998		Bottom layer	Cushions	2.3	2	6.88
